# Supplementary material for: Biofilm-Forming Enterobacter sp. W5 Mitigates Cadmium and Polystyrene Microplastic Stress in Wheat via Synergistic Immobilization and Proteomic Reprogramming
Source: Plants (Basel). 2026 May 30;15(11):1698. doi: 10.3390/plants15111698 (PMC13258922; doi:10.3390/plants15111698)
Supplement: Supplementary file 1 [file plants-15-01698-s001.zip]

Archive with 1 entries (1 files):
- plants-4319604-supplementary.pdf
